# Supplementary material for: Evidence of the effect of primary care expansion on hospitalizations: Panel analysis of 143 municipalities in the Brazilian Amazon
Source: PLoS One. 2021 Apr 8;16(4):e0248823. doi: 10.1371/journal.pone.0248823 (PMC8031449; doi:10.1371/journal.pone.0248823)
Supplement: S1 Data — (XLSX) [file pone.0248823.s001.xlsx]

## Sheet: A202855170_82_181_25
CNES - Health Teams - Pará
Quantity by Municipality and Year/month competes.
Period:2008-2017
	Municipality	2008/Jan	2008/Feb	2008/Mar	2008/Apr	2008/May	2008/Jun	2008/Jul	2008/Aug	2008/Sep	2008/Oct	2008/Nov	2008/Dec	2009/Jan	2009/Feb	2009/Mar	2009/Apr	2009/May	2009/Jun	2009/Jul	2009/Aug	2009/Sep	2009/Oct	2009/Nov	2009/Dec	2010/Jan	2010/Feb	2010/Mar	2010/Apr	2010/May	2010/Jun	2010/Jul	2010/Aug	2010/Sep	2010/Oct	2010/Nov	2010/Dec	2011/Jan	2011/Feb	2011/Mar	2011/Apr	2011/May	2011/Jun	2011/Jul	2011/Aug	2011/Sep	2011/Oct	2011/Nov	2011/Dec
150010	Abaetetuba	15	15	15	15	17	19	19	19	19	19	19	19	19	19	19	19	19	19	19	19	19	19	19	19	20	20	23	23	23	23	23	23	23	23	23	23	23	23	23	23	23	20	23	23	23	20	16	22
150013	Abel Figueiredo	3	3	3	3	3	3	3	3	3	3	3	3	3	3	3	3	3	3	3	3	3	3	3	3	3	3	3	3	3	3	3	3	3	3	3	3	3	3	3	3	3	3	3	3	3	3	3	3
150020	Acará	6	6	6	6	6	6	6	7	7	7	7	7	7	7	7	7	7	7	7	8	8	8	9	9	9	9	9	9	11	11	11	11	11	11	11	11	11	11	11	11	11	11	11	10	8	10	11	11
150030	Afuá	2	2	2	2	2	2	2	2	2	2	2	2	2	2	2	2	2	2	2	2	3	3	3	3	3	3	3	3	3	3	3	3	3	3	3	3	3	3	3	3	3	3	3	3	3	3	3	3
150034	Água Azul do Norte	5	6	6	6	6	6	6	7	7	7	7	7	7	7	7	7	7	7	7	7	7	7	7	7	7	7	7	7	7	7	7	7	7	7	7	7	7	7	7	7	7	7	7	7	7	7	7	7
150040	Alenquer	5	5	5	5	5	5	5	5	5	5	5	5	5	5	5	5	5	5	5	5	5	5	5	5	5	5	5	5	5	5	5	5	5	5	5	5	5	5	5	5	5	5	5	5	5	5	5	5
150050	Almeirim	6	6	6	6	6	6	6	6	6	6	6	6	6	6	6	6	6	6	6	6	6	6	6	6	6	6	6	6	6	6	6	6	6	6	6	6	6	6	6	6	6	6	6	6	6	6	6	6
150060	Altamira	14	14	14	14	14	14	14	14	14	14	14	14	14	14	14	14	14	16	15	15	16	16	16	16	16	16	16	16	16	16	16	16	16	16	16	16	16	16	16	16	16	16	16	16	16	16	16	15
150070	Anajás	2	2	4	4	4	4	4	4	4	4	4	4	4	4	4	5	5	5	5	5	5	5	5	5	5	5	5	5	5	5	5	5	5	5	5	5	5	5	5	5	5	5	5	5	5	5	5	5
150080	Ananindeua	67	69	71	72	83	85	84	85	84	85	87	87	85	88	86	86	85	89	88	89	89	91	90	90	90	91	90	90	92	92	93	92	96	97	97	95	95	95	96	94	93	96	100	100	101	99	101	105
150085	Anapu	3	3	3	3	4	4	4	4	4	4	3	3	4	4	4	4	4	4	1	4	4	4	4	4	4	4	4	4	5	5	5	5	5	5	5	4	5	5	5	5	5	5	5	5	5	5	5	5
150090	Augusto Corrêa	10	10	9	10	10	10	10	10	10	10	10	10	9	9	9	9	11	10	11	11	11	11	10	12	12	12	12	13	12	13	13	13	13	13	13	13	13	13	13	13	13	13	13	12	12	13	13	13
150095	Aurora do Pará	5	5	5	5	5	5	5	5	5	5	5	5	5	5	5	5	5	5	5	5	5	5	5	5	5	5	5	5	5	5	5	5	5	5	5	5	5	5	6	6	6	6	6	6	6	6	6	6
150100	Aveiro	2	2	2	2	2	2	2	2	2	2	2	2	2	2	3	3	3	3	3	3	3	3	2	3	3	3	3	3	3	3	3	3	3	3	3	3	3	3	3	3	3	3	3	3	3	3	3	3
150110	Bagre	2	2	2	2	2	2	2	2	2	2	2	2	2	2	2	3	3	3	3	3	3	3	3	3	3	3	3	3	3	3	3	3	3	3	3	3	3	3	4	4	4	4	4	4	4	4	4	4
150120	Baião	4	4	4	4	5	5	5	5	5	5	4	6	6	6	6	6	6	7	7	7	7	7	7	7	7	7	7	7	7	7	7	7	7	7	7	7	7	7	8	8	8	8	8	8	8	8	8	8
150125	Bannach	2	2	2	2	2	2	2	2	2	2	2	2	2	2	2	2	2	2	2	2	2	2	2	2	2	2	2	2	2	2	2	2	2	2	2	2	2	2	2	2	2	2	2	2	2	2	2	2
150130	Barcarena	16	16	16	16	16	16	16	16	16	16	16	16	16	16	16	16	15	16	16	16	16	16	16	16	18	18	18	18	18	18	18	18	18	18	18	18	18	18	18	18	18	18	18	18	18	20	20	20
150145	Belterra	3	3	3	3	3	3	5	5	5	5	5	5	5	5	5	5	5	5	5	5	5	5	5	5	5	6	6	6	6	6	6	6	6	6	6	7	7	7	7	7	7	7	7	7	7	7	7	7
150150	Benevides	12	12	12	12	12	12	12	12	12	12	12	14	14	14	14	14	14	14	14	14	15	15	15	16	16	16	16	16	16	16	18	18	18	19	19	19	20	20	20	20	20	20	20	20	20	20	20	20
150157	Bom Jesus do Tocantins	7	7	7	7	7	7	7	7	7	7	7	7	7	7	7	7	7	7	4	7	8	8	8	8	8	8	8	8	7	7	7	7	7	7	7	7	7	7	7	7	7	7	7	7	7	7	7	7
150160	Bonito	4	4	4	4	4	4	4	4	4	4	4	4	4	4	4	5	5	6	5	5	5	5	5	5	5	5	5	5	5	5	5	5	5	5	5	5	5	5	5	5	5	5	5	5	6	7	7	7
150170	Bragança	12	12	16	16	16	16	16	16	17	17	17	18	18	18	18	17	17	18	18	18	18	18	18	18	19	19	19	19	19	21	21	21	21	21	21	21	21	21	21	21	23	24	24	24	24	24	24	24
150172	Brasil Novo	4	4	4	4	4	4	4	4	4	4	4	4	4	4	4	4	4	4	4	4	4	5	6	6	6	6	6	6	6	6	6	6	6	6	6	6	6	6	6	6	6	6	7	7	7	7	7	7
150175	Brejo Grande do Araguaia	2	2	2	2	2	2	2	2	3	3	3	3	3	3	3	3	3	3	3	3	3	3	3	3	3	3	3	2	2	2	2	-	-	2	2	2	2	2	2	2	2	2	2	2	2	2	2	2
150178	Breu Branco	6	6	6	6	6	6	6	6	6	6	6	6	6	6	6	6	6	6	8	8	9	9	9	9	9	9	9	9	8	8	8	8	8	8	8	8	8	8	8	7	7	8	8	8	8	8	8	8
150180	Breves	11	11	11	12	12	12	12	12	12	12	12	12	12	12	12	12	12	12	12	12	12	12	12	12	12	12	14	14	14	14	14	14	14	14	14	14	14	14	14	14	14	14	14	14	14	14	14	14
150190	Bujaru	5	5	5	5	5	5	5	5	5	5	5	5	5	5	5	4	4	4	4	4	4	4	4	4	4	4	4	4	4	4	4	4	4	6	6	6	7	7	7	7	7	7	7	7	7	7	7	7
150200	Cachoeira do Arari	2	2	2	2	2	2	2	2	2	2	2	2	2	2	2	2	2	2	2	2	2	2	2	2	2	2	2	2	2	2	2	3	3	3	3	3	3	3	3	3	3	3	3	3	3	3	3	3
150195	Cachoeira do Piriá	4	4	4	4	4	4	4	4	4	4	4	4	4	3	4	4	4	4	4	4	4	4	4	4	4	4	4	4	4	4	4	4	4	4	4	4	4	4	4	4	4	4	4	5	5	5	5	5
150210	Cametá	18	18	18	18	18	18	18	18	18	18	18	18	18	18	18	18	18	18	18	18	18	18	18	18	18	18	18	18	18	18	18	18	18	18	18	18	18	18	18	18	18	18	18	18	18	18	18	18
150215	Canaã dos Carajás	8	8	8	8	8	8	8	8	8	8	8	8	8	9	9	9	9	9	9	9	9	9	9	9	9	9	9	9	9	9	9	9	9	9	9	9	9	9	9	9	9	9	12	12	12	12	12	12
150220	Capanema	16	16	16	16	16	16	16	16	16	16	16	16	16	16	16	16	16	16	16	16	16	16	16	16	16	16	16	16	16	16	16	16	16	16	16	16	16	16	17	17	18	18	18	18	18	18	18	19
150230	Capitão Poço	4	5	6	8	8	8	8	8	8	8	8	8	8	8	8	8	8	8	7	6	6	6	6	6	6	6	7	7	6	6	7	7	7	7	7	8	8	8	8	8	8	8	8	8	8	8	8	8
150240	Castanhal	42	42	43	43	43	43	43	43	43	43	43	43	43	43	43	43	43	43	43	43	43	43	43	43	43	43	43	43	43	43	44	46	47	47	47	47	47	47	47	47	47	47	46	47	46	47	47	47
150250	Chaves	1	1	1	1	1	1	1	1	1	1	1	1	1	1	1	1	1	1	1	1	1	1	1	1	1	1	1	1	1	1	1	1	1	1	2	2	2	2	2	2	2	2	2	2	2	2	2	2
150260	Colares	4	4	4	4	4	4	4	4	4	4	4	4	4	4	4	4	4	4	4	4	4	4	4	4	4	4	4	5	5	5	5	5	5	5	5	5	5	5	5	5	5	5	5	5	5	5	5	5
150270	Conceição do Araguaia	8	8	9	9	9	9	10	10	10	10	10	10	10	10	10	10	10	10	11	12	12	12	12	12	12	12	12	12	12	12	12	12	12	12	12	12	12	12	12	12	12	12	12	12	12	12	12	12
150275	Concórdia do Pará	5	5	5	5	5	5	5	5	5	5	5	7	7	7	7	7	7	6	6	6	6	6	6	6	6	6	6	6	6	6	6	6	6	6	6	6	5	6	6	6	6	6	6	6	7	7	7	7
150276	Cumaru do Norte	3	3	3	3	3	3	3	3	3	3	3	3	3	3	3	3	3	3	3	3	3	3	3	3	3	3	3	3	3	3	3	3	3	4	4	4	4	4	4	4	4	4	4	4	4	4	4	4
150277	Curionópolis	6	6	6	6	6	6	6	6	6	6	6	6	6	6	6	6	6	6	6	6	6	9	10	10	10	10	10	10	10	10	10	10	10	10	10	10	10	10	10	10	10	10	10	10	10	10	10	10
150280	Curralinho	3	3	3	3	3	3	3	3	4	4	4	4	3	3	4	4	4	5	5	5	5	5	5	4	5	5	4	5	5	5	5	5	5	5	4	5	5	5	5	7	7	7	7	7	7	7	7	7
150285	Curuá	3	3	3	3	3	3	3	3	3	3	3	3	3	3	3	3	3	3	3	3	3	3	3	3	3	3	3	3	3	3	3	3	3	3	3	3	3	3	3	3	3	3	2	3	5	5	5	5
150290	Curuçá	11	11	11	11	11	12	12	12	12	12	12	12	12	9	12	12	12	12	12	12	12	12	12	12	12	12	12	12	12	12	12	12	12	12	12	12	12	12	12	12	12	12	12	12	12	12	12	12
150293	Dom Eliseu	6	6	6	6	6	6	7	7	7	7	7	7	7	7	7	7	7	7	7	7	7	7	7	7	7	8	8	8	8	8	8	8	8	8	8	8	8	8	8	8	8	8	8	9	9	9	9	9
150295	Eldorado do Carajás	7	7	7	7	7	7	7	7	7	7	7	7	7	7	7	7	7	7	7	7	7	7	7	7	1	7	7	7	7	7	7	7	7	7	7	7	7	7	7	7	7	7	7	7	7	7	7	7
150300	Faro	2	2	2	2	2	2	2	2	2	2	2	2	2	2	2	2	2	2	2	2	2	2	2	2	2	2	2	2	2	2	2	2	2	2	2	2	2	2	2	2	2	2	2	2	2	2	2	2
150304	Floresta do Araguaia	2	2	2	2	2	2	2	2	2	2	2	2	2	2	3	3	3	3	3	3	3	3	3	3	3	3	3	3	4	4	4	4	4	4	5	5	5	5	5	5	5	5	5	5	5	5	5	5
150307	Garrafão do Norte	3	3	3	3	3	3	3	3	3	3	3	3	3	1	1	3	3	3	3	3	3	3	3	4	4	5	5	5	5	5	5	5	5	5	5	5	5	5	5	5	5	5	5	5	5	5	5	5
150309	Goianésia do Pará	5	5	5	5	5	5	5	5	5	6	6	6	6	6	6	6	6	6	6	6	6	6	6	6	6	6	6	6	6	6	6	6	6	6	6	6	6	6	6	6	6	6	6	6	6	6	6	6
150310	Gurupá	4	4	4	4	4	4	4	4	4	4	4	4	4	4	4	4	3	3	4	4	4	4	4	4	4	4	4	4	4	4	4	4	4	4	4	4	4	4	4	4	4	4	4	5	5	5	5	5
150320	Igarapé-Açu	7	7	6	6	6	6	6	6	6	7	7	7	7	7	7	7	7	7	7	8	8	8	8	8	8	7	9	9	9	9	9	9	9	9	9	9	11	11	11	11	11	11	11	11	11	11	11	11
150330	Igarapé-Miri	10	10	10	10	10	10	10	10	10	10	10	10	10	10	10	10	10	10	10	10	10	10	10	10	10	10	10	12	12	11	12	12	12	12	12	12	12	12	13	13	13	13	13	13	13	13	13	13
150340	Inhangapi	3	3	2	3	3	3	3	3	3	3	3	3	3	3	3	3	3	3	3	3	3	3	3	3	3	3	3	3	3	3	3	3	3	3	3	3	3	3	3	3	4	4	4	4	4	4	4	1
150345	Ipixuna do Pará	3	3	3	3	3	3	7	7	7	7	7	7	7	7	7	7	7	7	7	7	7	7	7	7	7	7	7	7	7	7	7	7	7	7	7	7	7	7	7	7	7	7	7	7	7	7	7	7
150350	Irituia	5	5	5	5	5	5	5	5	5	5	7	7	7	7	6	7	7	7	7	7	7	7	7	7	7	7	7	7	7	7	7	7	7	7	7	7	7	7	7	7	7	7	7	7	7	7	7	7
150360	Itaituba	20	20	20	20	20	20	20	20	20	20	20	20	20	20	20	21	21	21	21	21	21	21	21	21	21	26	26	26	26	26	26	26	26	26	26	26	26	26	26	26	26	26	26	27	27	27	27	27
150370	Itupiranga	8	8	8	8	8	8	8	8	8	8	8	8	8	8	8	8	8	8	8	8	8	8	8	9	9	9	9	9	9	9	9	9	9	9	9	9	9	9	9	9	9	9	9	9	9	9	9	9
150375	Jacareacanga	5	5	2	2	2	2	2	2	2	2	2	2	2	2	2	2	2	2	2	2	2	2	2	2	2	2	2	2	2	2	2	2	2	2	2	2	2	2	2	2	2	2	2	2	2	2	1	1
150380	Jacundá	8	8	8	8	8	8	8	8	8	8	8	8	8	8	8	8	8	8	8	8	8	8	8	8	8	8	8	8	8	9	9	9	9	9	9	9	9	9	9	9	9	9	9	9	9	9	9	9
150390	Juruti	5	5	5	5	5	5	5	5	5	7	7	7	7	7	7	7	7	7	7	7	8	8	8	12	12	12	12	12	12	12	12	12	12	12	12	12	12	12	12	12	12	12	12	12	12	12	12	12
150400	Limoeiro do Ajuru	4	4	4	4	4	4	4	4	4	4	4	4	4	4	4	4	4	4	4	5	5	5	5	5	5	5	5	5	5	5	5	5	5	5	5	5	5	5	5	5	5	5	5	5	5	5	5	5
150405	Mãe do Rio	5	5	5	5	5	5	5	5	5	5	5	5	5	5	5	5	6	6	6	6	6	6	6	6	6	6	6	6	6	6	6	6	6	6	6	6	6	6	6	6	6	6	6	6	6	6	6	6
150410	Magalhães Barata	3	3	3	3	3	3	3	3	3	3	3	3	3	3	3	3	3	3	3	3	3	3	3	3	3	3	3	3	3	3	3	3	3	3	3	3	3	3	3	3	3	3	3	3	3	3	3	3
150420	Marabá	12	12	17	17	17	17	18	19	19	19	19	19	19	19	19	19	19	19	19	19	19	19	19	19	19	19	19	19	19	19	19	19	20	20	20	20	20	21	21	21	21	21	21	21	21	21	21	21
150430	Maracanã	10	10	10	10	10	10	10	10	10	10	10	10	10	10	10	10	10	10	10	10	10	10	10	10	10	10	10	10	10	10	10	10	10	10	10	10	10	10	10	10	10	10	11	11	11	11	10	11
150440	Marapanim	6	6	6	6	6	6	6	6	5	4	6	6	6	6	6	6	6	6	5	6	6	6	6	6	6	6	6	6	6	6	6	6	6	6	6	6	6	6	6	6	6	6	6	6	6	6	6	6
150442	Marituba	12	12	12	12	16	14	16	16	17	17	18	18	18	17	17	17	17	17	17	17	17	16	15	15	15	15	16	17	17	16	17	17	17	18	18	18	18	18	18	18	18	19	19	22	22	22	22	22
150445	Medicilândia	4	4	4	4	4	4	4	4	4	4	4	4	4	4	4	4	4	4	4	4	4	4	4	4	4	5	3	5	5	5	5	5	5	5	5	5	5	5	6	6	6	6	6	6	6	6	6	6
150450	Melgaço	6	6	6	5	5	6	6	6	6	6	7	7	7	7	7	7	7	7	7	7	8	8	8	8	8	8	8	8	8	8	8	8	8	8	8	9	9	9	9	9	9	9	9	9	9	9	9	9
150460	Mocajuba	7	7	7	7	7	7	7	7	7	7	7	7	7	7	7	7	6	2	7	7	7	7	7	7	7	7	7	7	7	7	7	7	7	9	9	9	9	9	9	9	9	9	9	9	9	9	9	9
150470	Moju	8	8	8	8	8	8	8	8	8	8	8	8	8	8	8	8	8	8	8	8	8	8	8	8	8	8	8	8	8	8	7	8	8	8	8	8	8	8	8	8	8	8	8	8	8	8	8	8
150475	Mojuí dos Campos	-	-	-	-	-	-	-	-	-	-	-	-	-	-	-	-	-	-	-	-	-	-	-	-	-	-	-	-	-	-	-	-	-	-	-	-	-	-	-	-	-	-	-	-	-	-	-	-
150480	Monte Alegre	7	7	7	7	7	9	9	9	9	9	9	9	9	9	8	8	8	8	8	8	8	8	8	8	8	8	8	8	8	8	8	8	8	8	8	8	8	8	8	8	8	8	8	8	8	8	8	8
150490	Muaná	3	3	3	3	3	3	3	3	3	3	3	3	4	4	4	4	4	4	4	5	5	5	5	5	5	5	5	5	5	5	5	5	5	5	5	5	5	5	5	5	5	5	5	5	5	5	5	5
150495	Nova Esperança do Piriá	4	4	4	4	4	4	4	4	4	4	4	4	4	4	4	4	4	4	4	4	4	4	4	4	4	4	4	4	4	5	5	5	5	5	5	5	5	5	5	5	5	4	5	5	5	5	5	5
150497	Nova Ipixuna	5	5	5	5	5	5	5	5	5	5	5	5	5	5	5	5	5	5	5	5	5	5	5	5	5	5	5	5	5	5	5	5	5	5	5	5	5	5	5	5	5	5	5	5	5	5	5	5
150500	Nova Timboteua	5	5	5	5	5	5	5	6	6	6	6	6	6	6	6	6	6	6	6	6	6	6	6	6	6	6	6	6	6	6	6	6	6	6	6	6	6	6	6	6	6	6	5	5	5	5	5	5
150503	Novo Progresso	6	6	6	6	6	6	6	6	6	6	6	6	6	6	6	6	6	6	6	6	6	6	6	6	6	6	6	6	6	6	6	6	6	6	6	6	6	6	6	6	6	6	6	6	7	7	7	7
150506	Novo Repartimento	4	4	4	6	6	6	6	6	6	6	6	6	6	6	6	6	7	7	9	9	9	9	9	9	9	9	9	9	9	9	9	9	9	9	9	9	9	9	9	9	9	9	9	9	9	9	9	9
150510	Óbidos	4	4	4	4	4	4	4	4	4	4	4	4	4	4	4	4	4	4	4	4	4	6	6	6	6	6	6	6	6	6	7	6	6	6	6	6	6	6	6	6	6	6	6	6	6	6	6	6
150520	Oeiras do Pará	4	4	4	4	4	4	4	4	4	4	4	4	4	4	4	4	4	4	4	4	4	4	4	4	4	4	4	4	5	5	5	5	5	5	5	5	5	5	5	5	5	5	5	5	5	5	5	6
150530	Oriximiná	5	5	5	5	5	5	5	5	5	5	5	5	5	5	5	5	5	5	5	5	5	5	5	5	5	-	5	5	5	5	9	9	6	8	8	8	8	8	8	8	9	9	9	9	9	9	9	9
150540	Ourém	6	6	6	6	6	6	6	6	6	6	6	6	6	6	6	6	6	6	6	6	6	6	6	6	6	6	6	6	6	6	6	6	6	6	6	6	6	6	6	6	6	6	6	6	6	6	6	6
150543	Ourilândia do Norte	6	6	6	6	6	6	6	6	6	6	6	6	6	6	6	6	6	6	6	6	6	6	6	6	6	6	6	6	6	6	6	6	6	6	6	6	6	6	6	6	6	6	5	6	6	6	6	6
150548	Pacajá	5	5	5	5	5	5	5	5	5	5	5	5	5	5	4	5	5	5	5	5	6	6	6	5	6	6	6	6	6	6	6	6	6	7	7	7	7	7	7	7	7	7	7	7	7	7	7	7
150549	Palestina do Pará	3	3	3	3	3	3	3	3	3	3	3	3	3	3	3	3	5	3	5	5	5	5	5	5	5	5	5	3	3	3	3	3	3	3	3	3	3	3	2	2	2	3	3	3	3	3	3	3
150550	Paragominas	14	14	14	14	14	14	14	14	14	14	14	14	14	14	14	14	14	14	14	14	14	14	14	14	14	14	14	14	14	14	14	14	14	14	14	14	14	14	14	15	15	15	15	15	15	15	15	15
150553	Parauapebas	8	8	8	8	8	8	8	8	8	14	14	14	14	14	14	14	14	14	14	14	14	14	14	14	13	14	14	14	14	14	14	14	14	14	14	14	14	14	14	14	14	14	14	14	14	14	14	14
150555	Pau D'Arco	4	4	4	4	4	4	4	4	4	4	4	4	4	4	4	4	4	4	4	4	5	5	5	5	5	5	5	5	5	5	5	5	5	5	5	5	5	5	5	5	5	5	5	5	5	5	5	5
150560	Peixe-Boi	4	4	4	4	4	4	4	4	4	4	4	4	4	4	4	4	4	4	4	4	4	4	4	4	4	4	4	4	4	4	4	4	4	4	4	4	4	4	4	3	3	3	3	3	3	3	3	3
150563	Piçarra	3	3	3	3	3	3	3	3	3	3	3	3	3	3	3	2	3	3	3	3	3	3	3	3	2	3	3	3	3	3	4	4	4	4	4	4	4	4	4	4	5	5	5	5	5	5	5	5
150565	Placas	2	2	2	2	2	2	2	2	2	2	2	2	2	2	2	2	2	2	2	2	2	2	2	2	2	2	2	2	2	2	2	2	2	2	2	2	2	2	2	2	3	3	3	3	3	3	3	4
150570	Ponta de Pedras	4	4	4	4	4	4	4	4	4	4	4	5	5	5	5	5	5	5	5	5	5	5	5	5	5	5	5	5	5	5	5	5	5	5	5	5	5	5	5	5	5	5	5	5	5	5	5	5
150580	Portel	7	7	7	7	7	7	7	7	7	7	7	7	7	7	7	7	7	7	7	10	10	11	11	11	11	11	11	11	11	11	11	11	11	11	12	12	12	12	12	12	12	12	12	12	12	12	12	12
150590	Porto de Moz	7	7	7	7	7	7	7	7	7	7	7	7	7	7	5	7	7	7	7	7	6	6	7	7	7	5	7	6	7	7	7	7	8	8	8	8	8	8	8	8	8	7	8	8	8	7	7	7
150600	Prainha	3	3	3	3	3	3	3	3	3	3	3	3	3	3	3	3	3	3	3	3	3	3	3	3	3	3	3	3	3	1	3	2	3	3	8	8	8	8	8	8	8	8	8	8	8	8	8	8
150610	Primavera	5	5	5	5	5	5	5	5	5	5	5	5	5	5	5	5	5	5	5	5	5	5	5	5	5	5	5	5	6	6	6	6	6	6	6	6	6	6	6	6	6	6	6	6	6	6	6	6
150611	Quatipuru	3	3	3	3	3	3	5	5	5	5	5	5	5	5	5	5	5	5	5	5	5	5	4	4	4	4	4	4	4	4	4	4	4	4	4	4	4	4	4	4	4	4	4	4	4	4	4	4
150613	Redenção	7	7	7	7	7	7	7	7	7	6	7	7	7	7	7	7	7	7	11	11	11	11	11	11	11	10	10	10	10	10	10	10	10	10	10	10	10	10	10	10	10	10	10	10	11	11	11	11
150616	Rio Maria	6	6	6	6	6	6	6	6	6	6	6	6	6	6	6	6	6	6	6	6	6	6	6	6	6	6	6	6	6	6	6	7	7	7	7	7	7	7	8	8	8	8	8	8	8	8	8	8
150618	Rondon do Pará	9	9	9	9	8	9	9	9	9	10	10	10	10	10	10	10	10	11	11	11	11	11	11	11	11	11	11	11	11	11	11	11	11	11	11	11	11	11	11	11	10	10	11	11	11	11	11	11
150619	Rurópolis	4	4	4	4	4	4	4	4	4	4	4	4	4	4	4	4	4	4	4	4	4	4	4	4	4	4	4	4	4	4	4	4	4	4	4	4	4	4	4	4	4	4	4	4	4	4	4	4
150620	Salinópolis	8	8	8	8	8	8	8	8	8	8	8	8	8	8	8	8	8	8	8	8	8	8	8	8	8	8	10	11	11	11	11	11	11	11	11	11	11	11	11	11	11	11	11	11	11	11	11	11
150630	Salvaterra	4	4	4	4	4	4	4	4	4	4	4	4	4	4	4	4	4	5	5	6	6	6	6	6	6	6	6	6	6	6	6	6	6	7	7	7	7	7	7	7	7	7	7	7	7	7	7	7
150635	Santa Bárbara do Pará	4	4	4	4	4	4	4	4	4	4	4	4	4	4	4	4	4	4	4	4	4	4	4	4	4	4	4	4	5	5	5	5	5	5	5	5	5	5	5	5	5	5	5	5	6	6	6	6
150640	Santa Cruz do Arari	1	1	1	1	1	1	1	1	1	1	1	1	1	1	1	1	1	1	1	1	1	1	1	1	1	1	1	1	1	1	1	1	1	1	1	1	1	1	1	1	1	1	1	1	1	1	1	1
150650	Santa Izabel do Pará	11	11	11	12	12	13	14	14	14	14	14	14	14	14	14	14	14	13	14	14	14	14	14	14	14	14	14	14	14	14	14	14	14	16	16	17	17	17	17	17	17	17	18	18	18	19	19	19
150655	Santa Luzia do Pará	8	8	8	8	8	8	8	8	8	8	8	8	8	8	8	8	8	8	8	8	8	8	8	8	8	9	9	8	8	8	8	8	8	8	8	8	8	8	8	8	9	9	9	9	9	7	9	9
150658	Santa Maria das Barreiras	2	3	3	3	3	3	3	3	3	3	3	3	4	4	4	4	4	5	5	5	5	6	6	6	6	6	6	6	6	6	6	6	6	6	7	7	7	7	7	7	7	7	7	7	7	7	7	7
150660	Santa Maria do Pará	5	5	5	5	5	5	7	7	6	6	7	7	7	7	7	7	7	7	7	8	8	8	8	8	8	8	8	8	8	8	8	8	8	8	8	8	8	8	8	8	8	8	8	8	8	8	8	8
150670	Santana do Araguaia	7	7	7	7	7	7	7	7	7	7	7	7	7	7	7	7	7	7	7	7	7	7	7	7	7	7	7	7	7	8	9	9	9	9	9	9	9	9	10	10	10	10	10	10	10	10	10	10
150680	Santarém	46	46	47	47	47	47	47	50	50	50	50	52	52	52	52	52	51	52	51	51	53	53	53	53	54	54	54	54	54	54	54	54	56	56	56	56	55	55	55	56	58	58	58	58	58	58	58	58
150690	Santarém Novo	3	3	3	3	3	3	3	3	3	3	2	3	3	3	4	4	4	4	4	4	4	4	4	4	4	4	4	4	4	4	4	4	4	4	4	4	3	3	4	4	4	4	4	4	4	4	4	4
150700	Santo Antônio do Tauá	7	7	7	7	7	7	7	7	7	7	7	7	7	7	7	7	7	7	7	7	7	7	7	7	7	7	8	8	8	8	8	8	8	8	8	8	8	8	8	8	9	9	9	9	9	9	9	9
150710	São Caetano de Odivelas	4	4	4	3	4	4	4	4	4	4	4	4	4	4	4	4	4	4	4	4	4	4	4	3	3	4	4	4	4	4	4	4	4	4	4	4	4	4	4	4	4	4	4	5	5	5	5	5
150715	São Domingos do Araguaia	7	7	7	7	7	7	7	7	7	7	7	7	7	7	7	7	7	7	7	7	7	7	7	7	7	7	7	7	7	7	7	7	7	7	7	7	7	7	7	7	7	7	7	7	7	7	7	7
150720	São Domingos do Capim	11	11	11	11	11	11	11	11	11	11	11	11	11	11	11	11	11	11	11	11	11	11	11	11	11	11	11	11	11	11	11	11	11	11	10	11	11	11	11	8	8	8	11	9	11	11	11	11
150730	São Félix do Xingu	9	9	9	9	9	9	9	9	9	9	9	9	9	9	9	9	9	9	9	10	10	10	10	10	10	10	10	10	10	10	12	12	12	12	12	12	13	14	14	14	14	14	14	14	14	16	16	16
150740	São Francisco do Pará	5	7	7	5	7	7	7	7	7	7	7	7	7	7	7	7	7	7	7	7	7	7	8	8	8	8	8	8	8	8	8	8	8	8	8	8	8	8	8	8	8	8	8	8	8	8	8	8
150745	São Geraldo do Araguaia	8	8	8	8	8	8	8	8	8	7	7	8	8	8	8	8	8	8	8	8	8	8	8	8	8	8	8	8	8	8	8	8	8	8	8	8	8	8	8	8	8	8	8	8	9	9	9	9
150746	São João da Ponta	2	2	2	2	2	2	2	2	2	2	2	2	2	2	2	2	2	2	2	2	2	2	2	2	2	2	2	2	2	2	2	2	2	2	2	2	2	2	2	2	2	2	2	2	2	2	2	2
150747	São João de Pirabas	4	4	3	3	4	4	4	4	4	4	4	4	4	4	4	4	4	4	4	4	4	4	4	4	4	4	6	6	6	6	6	6	6	6	6	6	6	6	6	6	6	6	6	6	6	6	6	6
150750	São João do Araguaia	5	5	5	5	5	5	5	5	5	-	-	5	5	5	5	5	5	5	6	6	6	6	6	6	6	6	6	6	6	6	6	6	6	6	6	6	6	6	6	6	6	6	6	6	6	6	6	6
150760	São Miguel do Guamá	9	9	9	9	9	9	9	9	9	9	9	9	10	10	9	9	9	8	9	10	10	10	10	10	11	11	11	11	11	11	10	11	11	10	10	10	10	10	9	10	10	10	10	9	10	10	10	10
150770	São Sebastião da Boa Vista	1	1	1	1	1	3	3	3	3	3	3	3	3	3	3	4	4	4	4	4	4	4	4	4	4	4	4	4	4	4	4	4	4	4	4	4	4	4	4	4	4	4	4	4	4	4	4	4
150775	Sapucaia	2	2	2	2	2	2	2	2	2	2	2	2	2	2	2	2	2	2	2	2	2	2	2	2	2	2	2	2	2	2	2	2	2	2	2	2	2	2	2	2	2	2	2	2	2	2	2	2
150780	Senador José Porfírio	2	2	2	2	2	2	2	2	2	2	2	3	4	4	4	4	4	4	4	5	5	5	5	5	5	5	5	5	5	5	5	5	5	5	5	5	5	5	5	5	5	5	6	6	6	6	6	6
150790	Soure	4	4	4	4	4	4	4	4	4	4	4	4	4	4	4	4	4	4	4	4	4	4	4	4	4	4	4	4	4	4	4	4	4	4	4	4	4	4	4	4	4	4	4	4	4	4	4	4
150795	Tailândia	3	3	3	3	3	3	3	3	3	3	4	4	4	5	5	5	5	5	5	5	5	5	5	5	5	5	5	5	5	5	5	5	5	5	5	5	5	5	5	5	5	5	7	7	8	8	8	8
150796	Terra Alta	5	-	5	5	5	5	5	5	5	5	5	5	5	5	5	5	5	5	5	5	5	5	5	5	5	5	5	5	5	5	5	5	5	5	5	5	5	5	5	5	5	5	5	5	5	5	5	5
150797	Terra Santa	2	2	2	2	2	2	2	2	2	2	2	2	2	2	4	4	4	4	4	4	4	4	4	4	4	4	4	4	4	4	4	4	4	4	4	4	4	4	4	4	4	4	5	5	5	5	5	5
150800	Tomé-Açu	5	5	5	5	5	5	5	5	5	5	5	5	5	5	5	5	5	5	5	5	5	5	5	5	5	5	5	5	5	5	5	5	8	8	8	8	8	8	8	8	8	8	8	8	8	8	8	8
150803	Tracuateua	8	8	8	8	8	7	8	8	8	8	8	8	8	8	8	8	8	8	8	9	9	9	9	9	9	9	9	9	9	9	9	9	9	9	9	9	9	9	9	9	9	9	9	9	9	9	9	9
150805	Trairão	2	3	3	3	3	3	3	3	3	3	3	3	3	3	3	3	3	3	3	3	3	3	3	3	3	3	3	3	3	3	3	3	3	3	3	3	3	3	3	3	3	3	3	3	3	3	3	4
150808	Tucumã	7	7	7	7	7	7	7	7	7	7	7	7	6	7	7	7	7	7	7	7	7	7	7	7	7	7	8	8	8	8	8	8	8	8	8	8	8	8	8	8	8	8	8	8	8	8	8	8
150810	Tucuruí	12	12	12	12	12	12	12	12	12	12	12	12	12	12	12	13	13	13	13	14	14	14	14	14	14	14	14	14	14	14	14	16	16	16	16	16	16	16	16	16	17	17	17	17	17	17	17	17
150812	Ulianópolis	3	3	3	3	3	3	4	4	4	4	4	4	4	4	4	4	4	4	4	4	4	4	4	4	6	5	5	5	5	5	5	6	6	6	6	6	6	6	6	6	6	6	6	6	6	6	6	6
150815	Uruará	6	6	6	6	6	6	6	6	6	6	6	6	6	6	6	6	6	6	7	7	7	7	6	7	7	7	7	7	8	8	8	8	8	8	8	8	8	8	8	8	9	9	9	9	9	9	9	9
150820	Vigia	8	10	10	10	10	10	9	9	9	10	10	10	10	10	10	10	10	10	10	10	10	10	10	10	10	10	10	10	10	10	10	10	10	10	10	9	9	9	9	9	10	10	10	10	10	10	10	10
150830	Viseu	9	9	9	9	9	9	9	9	9	9	9	9	9	8	9	9	9	9	9	9	9	9	9	9	9	9	9	9	9	9	9	9	9	9	9	9	9	9	9	9	9	9	10	10	10	10	10	10
150835	Vitória do Xingu	4	4	4	4	4	4	4	5	5	5	5	5	4	5	5	4	5	4	5	5	5	6	5	6	5	6	6	6	6	6	6	6	6	6	6	6	6	6	6	6	6	6	6	6	6	6	6	6
150840	Xinguara	8	8	9	9	9	9	9	9	9	9	9	9	9	9	9	9	9	9	10	10	10	10	10	10	11	11	11	11	12	12	12	12	12	12	12	12	12	12	12	12	12	12	12	13	13	13	13	13
	Total	971	976	992	997	1019	1028	1044	1053	1054	1059	1067	1085	1084	1083	1086	1094	1097	1101	1113	1135	1145	1155	1153	1162	1164	1175	1193	1197	1205	1207	1223	1227	1237	1252	1259	1261	1264	1267	1275	1273	1285	1287	1307	1314	1324	1326	1325	1336
Source: Ministry of Health - National Registry of Health Establishments of Brazil - CNES
Nota:
From the processing of June 2012, there was a change in the classification of the nature and sphere of the establishments. With this, we have to:
Until May 2012 this information is available as "Nature" and "Administrative Sphere".
From June 2012 to October 2015, both "Nature" and "Administrative Sphere" are available, such as "Legal Nature" and "Legal Sphere".
As of November 2015, they are available as "Legal Nature" and "Legal Sphere".
[truncated: 72 more columns]

## Sheet: PA
Month/Year	Nº de ESF	Pop_2010	Coverage
2008/Jan	971	7588078	38.3892
2008/Feb	976	7588078	38.5868
2008/Mar	992	7588078	39.2194
2008/Apr	997	7588078	39.4171
2008/May	1019	7588078	40.2869
2008/Jun	1028	7588078	40.6427
2008/Jul	1044	7588078	41.2753
2008/Aug	1053	7588078	41.6311
2008/Sep	1054	7588078	41.6706
2008/Oct	1059	7588078	41.8683
2008/Nov	1067	7588078	42.1846
2008/Dec	1085	7588078	42.8962
2009/Jan	1084	7588078	42.8567
2009/Feb	1083	7588078	42.8172
2009/Mar	1086	7588078	42.9358
2009/Apr	1094	7588078	43.2521
2009/May	1097	7588078	43.3707
2009/Jun	1101	7588078	43.5288
2009/Jul	1113	7588078	44.0032
2009/Aug	1135	7588078	44.873
2009/Sep	1145	7588078	45.2684
2009/Oct	1155	7588078	45.6637
2009/Nov	1153	7588078	45.5847
2009/Dec	1162	7588078	45.9405
2010/Jan	1164	7588078	46.0196
2010/Feb	1175	7588078	46.4545
2010/Mar	1193	7588078	47.1661
2010/Apr	1197	7588078	47.3242
2010/May	1205	7588078	47.6405
2010/Jun	1207	7588078	47.7196
2010/Jul	1223	7588078	48.3522
2010/Aug	1227	7588078	48.5103
2010/Sep	1237	7588078	48.9057
2010/Oct	1252	7588078	49.4987
2010/Nov	1259	7588078	49.7755
2010/Dec	1261	7588078	49.8545
2011/Jan	1264	7588078	49.9731
2011/Feb	1267	7588078	50.0917
2011/Mar	1275	7588078	50.408
2011/Apr	1273	7588078	50.329
2011/May	1285	7588078	50.8034
2011/Jun	1287	7588078	50.8825
2011/Jul	1307	7588078	51.6732
2011/Aug	1314	7588078	51.9499
2011/Sep	1324	7588078	52.3453
2011/Oct	1326	7588078	52.4243
2011/Nov	1325	7588078	52.3848
2011/Dec	1336	7588078	52.8197
2012/Jan	1352	7588078	53.4523
2012/Feb	1373	7588078	54.2825
2012/Mar	1376	7588078	54.4011
2012/Apr	1383	7588078	54.6779
2012/May	1387	7588078	54.836
2012/Jun	1398	7588078	55.2709
2012/Jul	1414	7588078	55.9035
2012/Aug	1420	7588078	56.1407
2012/Sep	1427	7588078	56.4174
2012/Oct	1429	7588078	56.4965
2012/Nov	1438	7588078	56.8523
2012/Dec	1450	7588078	57.3268
2013/Jan	1450	7588078	57.3268
2013/Feb	1455	7588078	57.5244
2013/Mar	1458	7588078	57.6431
2013/Apr	1455	7588078	57.5244
2013/May	1462	7588078	57.8012
2013/Jun	1461	7588078	57.7617
2013/Jul	1469	7588078	58.0779
2013/Aug	1477	7588078	58.3942
2013/Sep	1472	7588078	58.1966
2013/Oct	1485	7588078	58.7105
2013/Nov	1493	7588078	59.0268
2013/Dec	1501	7588078	59.3431
2014/Jan	1512	7588078	59.778
2014/Feb	1523	7588078	60.2129
2014/Mar	1526	7588078	60.3315
2014/Apr	1532	7588078	60.5687
2014/May	1567	7588078	61.9524
2014/Jun	1586	7588078	62.7036
2014/Jul	1602	7588078	63.3362
2014/Aug	1613	7588078	63.7711
2014/Sep	1636	7588078	64.6804
2014/Oct	1647	7588078	65.1153
2014/Nov	1666	7588078	65.8665
2014/Dec	1668	7588078	65.9456
2015/Jan	1674	7588078	66.1828
2015/Feb	1683	7588078	66.5386
2015/Mar	1703	7588078	67.3293
2015/Apr	1714	7588078	67.7642
2015/May	1718	7588078	67.9223
2015/Jun	1726	7588078	68.2386
2015/Jul	1730	7588078	68.3968
2015/Aug	1744	7588078	68.9503
2015/Sep	1743	7588078	68.9107
2015/Oct	1754	7588078	69.3456
2015/Nov	1769	7588078	69.9387
2015/Dec	1778	7588078	70.2945
2016/Jan	1779	7588078	70.334
2016/Feb	1775	7588078	70.1759
2016/Mar	1780	7588078	70.3736
2016/Apr	1775	7588078	70.1759
2016/May	1782	7588078	70.4526
2016/Jun	1790	7588078	70.7689
2016/Jul	1799	7588078	71.1247
2016/Aug	1821	7588078	71.9945
2016/Sep	1828	7588078	72.2713
2016/Oct	1833	7588078	72.4689
2016/Nov	1836	7588078	72.5876
2016/Dec	1832	7588078	72.4294
2017/Jan	1838	7588078	72.6666
2017/Feb	1837	7588078	72.6271
2017/Mar	1852	7588078	73.2201
2017/Apr	1806	7588078	71.4015
2017/May	1866	7588078	73.7736
2017/Jun	1870	7588078	73.9318
2017/Jul	1881	7588078	74.3667
2017/Aug	1906	7588078	75.3551
2017/Sep	1915	7588078	75.7109
2017/Oct	1933	7588078	76.4225
2017/Nov	1949	7588078	77.0551
2017/Dec	1954	7588078	77.2528

## Sheet: Belem
Month/Year	Nº de ESF	Pop_2010	Coverage
2008/Jan	89	1392031	19.1806
2008/Feb	90	1392031	19.3961
2008/Mar	90	1392031	19.3961
2008/Apr	103	1392031	22.1978
2008/May	104	1392031	22.4133
2008/Jun	104	1392031	22.4133
2008/Jul	104	1392031	22.4133
2008/Aug	105	1392031	22.6288
2008/Sep	105	1392031	22.6288
2008/Oct	105	1392031	22.6288
2008/Nov	105	1392031	22.6288
2008/Dec	105	1392031	22.6288
2009/Jan	105	1392031	22.6288
2009/Feb	105	1392031	22.6288
2009/Mar	105	1392031	22.6288
2009/Apr	105	1392031	22.6288
2009/May	105	1392031	22.6288
2009/Jun	105	1392031	22.6288
2009/Jul	105	1392031	22.6288
2009/Aug	103	1392031	22.1978
2009/Sep	105	1392031	22.6288
2009/Oct	105	1392031	22.6288
2009/Nov	105	1392031	22.6288
2009/Dec	97	1392031	20.9047
2010/Jan	86	1392031	18.5341
2010/Feb	86	1392031	18.5341
2010/Mar	84	1392031	18.103
2010/Apr	83	1392031	17.8875
2010/May	85	1392031	18.3186
2010/Jun	88	1392031	18.9651
2010/Jul	90	1392031	19.3961
2010/Aug	90	1392031	19.3961
2010/Sep	85	1392031	18.3186
2010/Oct	86	1392031	18.5341
2010/Nov	86	1392031	18.5341
2010/Dec	88	1392031	18.9651
2011/Jan	85	1392031	18.3186
2011/Feb	82	1392031	17.672
2011/Mar	82	1392031	17.672
2011/Apr	81	1392031	17.4565
2011/May	81	1392031	17.4565
2011/Jun	82	1392031	17.672
2011/Jul	80	1392031	17.241
2011/Aug	80	1392031	17.241
2011/Sep	70	1392031	15.0859
2011/Oct	70	1392031	15.0859
2011/Nov	80	1392031	17.241
2011/Dec	81	1392031	17.4565
2012/Jan	81	1392031	17.4565
2012/Feb	81	1392031	17.4565
2012/Mar	81	1392031	17.4565
2012/Apr	81	1392031	17.4565
2012/May	79	1392031	17.0255
2012/Jun	77	1392031	16.5945
2012/Jul	77	1392031	16.5945
2012/Aug	77	1392031	16.5945
2012/Sep	77	1392031	16.5945
2012/Oct	77	1392031	16.5945
2012/Nov	77	1392031	16.5945
2012/Dec	77	1392031	16.5945
2013/Jan	77	1392031	16.5945
2013/Feb	77	1392031	16.5945
2013/Mar	77	1392031	16.5945
2013/Apr	75	1392031	16.1634
2013/May	79	1392031	17.0255
2013/Jun	86	1392031	18.5341
2013/Jul	96	1392031	20.6892
2013/Aug	95	1392031	20.4737
2013/Sep	105	1392031	22.6288
2013/Oct	105	1392031	22.6288
2013/Nov	104	1392031	22.4133
2013/Dec	98	1392031	21.1202
2014/Jan	98	1392031	21.1202
2014/Feb	99	1392031	21.3357
2014/Mar	98	1392031	21.1202
2014/Apr	104	1392031	22.4133
2014/May	95	1392031	20.4737
2014/Jun	101	1392031	21.7668
2014/Jul	99	1392031	21.3357
2014/Aug	101	1392031	21.7668
2014/Sep	106	1392031	22.8443
2014/Oct	97	1392031	20.9047
2014/Nov	102	1392031	21.9823
2014/Dec	102	1392031	21.9823
2015/Jan	93	1392031	20.0427
2015/Feb	91	1392031	19.6116
2015/Mar	81	1392031	17.4565
2015/Apr	101	1392031	21.7668
2015/May	103	1392031	22.1978
2015/Jun	105	1392031	22.6288
2015/Jul	116	1392031	24.9994
2015/Aug	117	1392031	25.215
2015/Sep	117	1392031	25.215
2015/Oct	115	1392031	24.7839
2015/Nov	117	1392031	25.215
2015/Dec	118	1392031	25.4305
2016/Jan	117	1392031	25.215
2016/Feb	116	1392031	24.9994
2016/Mar	121	1392031	26.077
2016/Apr	120	1392031	25.8615
2016/May	123	1392031	26.508
2016/Jun	121	1392031	26.077
2016/Jul	119	1392031	25.646
2016/Aug	126	1392031	27.1546
2016/Sep	126	1392031	27.1546
2016/Oct	117	1392031	25.215
2016/Nov	123	1392031	26.508
2016/Dec	119	1392031	25.646
2017/Jan	119	1392031	25.646
2017/Feb	118	1392031	25.4305
2017/Mar	116	1392031	24.9994
2017/Apr	117	1392031	25.215
2017/May	118	1392031	25.4305
2017/Jun	117	1392031	25.215
2017/Jul	116	1392031	24.9994
2017/Aug	121	1392031	26.077
2017/Sep	123	1392031	26.508
2017/Oct	123	1392031	26.508
2017/Nov	125	1392031	26.9391
2017/Dec	124	1392031	26.7235

## Sheet: Planilha1
Município	Abaetetuba	Abel Figueiredo	Acará	Afuá	Água Azul do Norte	Alenquer	Almeirim	Altamira	Anajás	Ananindeua	Anapu	Augusto Corrêa	Aurora do Pará	Aveiro	Bagre	Baião	Bannach	Barcarena	Belém	Belterra	Benevides	Bom Jesus do Tocantins	Bonito	Bragança	Brasil Novo	Brejo Grande do Araguaia	Breu Branco	Breves	Bujaru	Cachoeira do Arari	Cachoeira do Piriá	Cametá	Canaã dos Carajás	Capanema	Capitão Poço	Castanhal	Chaves	Colares	Conceição do Araguaia	Concórdia do Pará	Cumaru do Norte	Curionópolis	Curralinho	Curuá	Curuçá	Dom Eliseu	Eldorado do Carajás	Faro	Floresta do Araguaia
2008/Jan	15	3	6	2	5	5	6	14	2	67	3	10	5	2	2	4	2	16	89	3	12	7	4	12	4	2	6	11	5	2	4	18	8	16	4	42	1	4	8	5	3	6	3	3	11	6	7	2	2
2008/Fev	15	3	6	2	6	5	6	14	2	69	3	10	5	2	2	4	2	16	90	3	12	7	4	12	4	2	6	11	5	2	4	18	8	16	5	42	1	4	8	5	3	6	3	3	11	6	7	2	2
2008/Mar	15	3	6	2	6	5	6	14	4	71	3	9	5	2	2	4	2	16	90	3	12	7	4	16	4	2	6	11	5	2	4	18	8	16	6	43	1	4	9	5	3	6	3	3	11	6	7	2	2
2008/Abr	15	3	6	2	6	5	6	14	4	72	3	10	5	2	2	4	2	16	103	3	12	7	4	16	4	2	6	12	5	2	4	18	8	16	8	43	1	4	9	5	3	6	3	3	11	6	7	2	2
2008/Mai	17	3	6	2	6	5	6	14	4	83	4	10	5	2	2	5	2	16	104	3	12	7	4	16	4	2	6	12	5	2	4	18	8	16	8	43	1	4	9	5	3	6	3	3	11	6	7	2	2
2008/Jun	19	3	6	2	6	5	6	14	4	85	4	10	5	2	2	5	2	16	104	3	12	7	4	16	4	2	6	12	5	2	4	18	8	16	8	43	1	4	9	5	3	6	3	3	12	6	7	2	2
2008/Jul	19	3	6	2	6	5	6	14	4	84	4	10	5	2	2	5	2	16	104	5	12	7	4	16	4	2	6	12	5	2	4	18	8	16	8	43	1	4	10	5	3	6	3	3	12	7	7	2	2
2008/Ago	19	3	7	2	7	5	6	14	4	85	4	10	5	2	2	5	2	16	105	5	12	7	4	16	4	2	6	12	5	2	4	18	8	16	8	43	1	4	10	5	3	6	3	3	12	7	7	2	2
2008/Set	19	3	7	2	7	5	6	14	4	84	4	10	5	2	2	5	2	16	105	5	12	7	4	17	4	3	6	12	5	2	4	18	8	16	8	43	1	4	10	5	3	6	4	3	12	7	7	2	2
2008/Out	19	3	7	2	7	5	6	14	4	85	4	10	5	2	2	5	2	16	105	5	12	7	4	17	4	3	6	12	5	2	4	18	8	16	8	43	1	4	10	5	3	6	4	3	12	7	7	2	2
2008/Nov	19	3	7	2	7	5	6	14	4	87	3	10	5	2	2	4	2	16	105	5	12	7	4	17	4	3	6	12	5	2	4	18	8	16	8	43	1	4	10	5	3	6	4	3	12	7	7	2	2
2008/Dez	19	3	7	2	7	5	6	14	4	87	3	10	5	2	2	6	2	16	105	5	14	7	4	18	4	3	6	12	5	2	4	18	8	16	8	43	1	4	10	7	3	6	4	3	12	7	7	2	2
2009/Jan	19	3	7	2	7	5	6	14	4	85	4	9	5	2	2	6	2	16	105	5	14	7	4	18	4	3	6	12	5	2	4	18	8	16	8	43	1	4	10	7	3	6	3	3	12	7	7	2	2
2009/Fev	19	3	7	2	7	5	6	14	4	88	4	9	5	2	2	6	2	16	105	5	14	7	4	18	4	3	6	12	5	2	3	18	9	16	8	43	1	4	10	7	3	6	3	3	9	7	7	2	2
2009/Mar	19	3	7	2	7	5	6	14	4	86	4	9	5	3	2	6	2	16	105	5	14	7	4	18	4	3	6	12	5	2	4	18	9	16	8	43	1	4	10	7	3	6	4	3	12	7	7	2	3
2009/Abr	19	3	7	2	7	5	6	14	5	86	4	9	5	3	3	6	2	16	105	5	14	7	5	17	4	3	6	12	4	2	4	18	9	16	8	43	1	4	10	7	3	6	4	3	12	7	7	2	3
2009/Mai	19	3	7	2	7	5	6	14	5	85	4	11	5	3	3	6	2	15	105	5	14	7	5	17	4	3	6	12	4	2	4	18	9	16	8	43	1	4	10	7	3	6	4	3	12	7	7	2	3
2009/Jun	19	3	7	2	7	5	6	16	5	89	4	10	5	3	3	7	2	16	105	5	14	7	6	18	4	3	6	12	4	2	4	18	9	16	8	43	1	4	10	6	3	6	5	3	12	7	7	2	3
2009/Jul	19	3	7	2	7	5	6	15	5	88	1	11	5	3	3	7	2	16	105	5	14	4	5	18	4	3	8	12	4	2	4	18	9	16	7	43	1	4	11	6	3	6	5	3	12	7	7	2	3
2009/Ago	19	3	8	2	7	5	6	15	5	89	4	11	5	3	3	7	2	16	103	5	14	7	5	18	4	3	8	12	4	2	4	18	9	16	6	43	1	4	12	6	3	6	5	3	12	7	7	2	3
2009/Set	19	3	8	3	7	5	6	16	5	89	4	11	5	3	3	7	2	16	105	5	15	8	5	18	4	3	9	12	4	2	4	18	9	16	6	43	1	4	12	6	3	6	5	3	12	7	7	2	3
2009/Out	19	3	8	3	7	5	6	16	5	91	4	11	5	3	3	7	2	16	105	5	15	8	5	18	5	3	9	12	4	2	4	18	9	16	6	43	1	4	12	6	3	9	5	3	12	7	7	2	3
2009/Nov	19	3	9	3	7	5	6	16	5	90	4	10	5	2	3	7	2	16	105	5	15	8	5	18	6	3	9	12	4	2	4	18	9	16	6	43	1	4	12	6	3	10	5	3	12	7	7	2	3
2009/Dez	19	3	9	3	7	5	6	16	5	90	4	12	5	3	3	7	2	16	97	5	16	8	5	18	6	3	9	12	4	2	4	18	9	16	6	43	1	4	12	6	3	10	4	3	12	7	7	2	3
2010/Jan	20	3	9	3	7	5	6	16	5	90	4	12	5	3	3	7	2	18	86	5	16	8	5	19	6	3	9	12	4	2	4	18	9	16	6	43	1	4	12	6	3	10	5	3	12	7	1	2	3
2010/Fev	20	3	9	3	7	5	6	16	5	91	4	12	5	3	3	7	2	18	86	6	16	8	5	19	6	3	9	12	4	2	4	18	9	16	6	43	1	4	12	6	3	10	5	3	12	8	7	2	3
2010/Mar	23	3	9	3	7	5	6	16	5	90	4	12	5	3	3	7	2	18	84	6	16	8	5	19	6	3	9	14	4	2	4	18	9	16	7	43	1	4	12	6	3	10	4	3	12	8	7	2	3
2010/Abr	23	3	9	3	7	5	6	16	5	90	4	13	5	3	3	7	2	18	83	6	16	8	5	19	6	2	9	14	4	2	4	18	9	16	7	43	1	5	12	6	3	10	5	3	12	8	7	2	3
2010/Mai	23	3	11	3	7	5	6	16	5	92	5	12	5	3	3	7	2	18	85	6	16	7	5	19	6	2	8	14	4	2	4	18	9	16	6	43	1	5	12	6	3	10	5	3	12	8	7	2	4
2010/Jun	23	3	11	3	7	5	6	16	5	92	5	13	5	3	3	7	2	18	88	6	16	7	5	21	6	2	8	14	4	2	4	18	9	16	6	43	1	5	12	6	3	10	5	3	12	8	7	2	4
2010/Jul	23	3	11	3	7	5	6	16	5	93	5	13	5	3	3	7	2	18	90	6	18	7	5	21	6	2	8	14	4	2	4	18	9	16	7	44	1	5	12	6	3	10	5	3	12	8	7	2	4
2010/Ago	23	3	11	3	7	5	6	16	5	92	5	13	5	3	3	7	2	18	90	6	18	7	5	21	6	-	8	14	4	3	4	18	9	16	7	46	1	5	12	6	3	10	5	3	12	8	7	2	4
2010/Set	23	3	11	3	7	5	6	16	5	96	5	13	5	3	3	7	2	18	85	6	18	7	5	21	6	-	8	14	4	3	4	18	9	16	7	47	1	5	12	6	3	10	5	3	12	8	7	2	4
2010/Out	23	3	11	3	7	5	6	16	5	97	5	13	5	3	3	7	2	18	86	6	19	7	5	21	6	2	8	14	6	3	4	18	9	16	7	47	1	5	12	6	4	10	5	3	12	8	7	2	4
2010/Nov	23	3	11	3	7	5	6	16	5	97	5	13	5	3	3	7	2	18	86	6	19	7	5	21	6	2	8	14	6	3	4	18	9	16	7	47	2	5	12	6	4	10	4	3	12	8	7	2	5
2010/Dez	23	3	11	3	7	5	6	16	5	95	4	13	5	3	3	7	2	18	88	7	19	7	5	21	6	2	8	14	6	3	4	18	9	16	8	47	2	5	12	6	4	10	5	3	12	8	7	2	5
2011/Jan	23	3	11	3	7	5	6	16	5	95	5	13	5	3	3	7	2	18	85	7	20	7	5	21	6	2	8	14	7	3	4	18	9	16	8	47	2	5	12	5	4	10	5	3	12	8	7	2	5
2011/Fev	23	3	11	3	7	5	6	16	5	95	5	13	5	3	3	7	2	18	82	7	20	7	5	21	6	2	8	14	7	3	4	18	9	16	8	47	2	5	12	6	4	10	5	3	12	8	7	2	5
2011/Mar	23	3	11	3	7	5	6	16	5	96	5	13	6	3	4	8	2	18	82	7	20	7	5	21	6	2	8	14	7	3	4	18	9	17	8	47	2	5	12	6	4	10	5	3	12	8	7	2	5
2011/Abr	23	3	11	3	7	5	6	16	5	94	5	13	6	3	4	8	2	18	81	7	20	7	5	21	6	2	7	14	7	3	4	18	9	17	8	47	2	5	12	6	4	10	7	3	12	8	7	2	5
2011/Mai	23	3	11	3	7	5	6	16	5	93	5	13	6	3	4	8	2	18	81	7	20	7	5	23	6	2	7	14	7	3	4	18	9	18	8	47	2	5	12	6	4	10	7	3	12	8	7	2	5
2011/Jun	20	3	11	3	7	5	6	16	5	96	5	13	6	3	4	8	2	18	82	7	20	7	5	24	6	2	8	14	7	3	4	18	9	18	8	47	2	5	12	6	4	10	7	3	12	8	7	2	5
2011/Jul	23	3	11	3	7	5	6	16	5	100	5	13	6	3	4	8	2	18	80	7	20	7	5	24	7	2	8	14	7	3	4	18	12	18	8	46	2	5	12	6	4	10	7	2	12	8	7	2	5
2011/Ago	23	3	10	3	7	5	6	16	5	100	5	12	6	3	4	8	2	18	80	7	20	7	5	24	7	2	8	14	7	3	5	18	12	18	8	47	2	5	12	6	4	10	7	3	12	9	7	2	5
2011/Set	23	3	8	3	7	5	6	16	5	101	5	12	6	3	4	8	2	18	70	7	20	7	6	24	7	2	8	14	7	3	5	18	12	18	8	46	2	5	12	7	4	10	7	5	12	9	7	2	5
2011/Out	20	3	10	3	7	5	6	16	5	99	5	13	6	3	4	8	2	20	70	7	20	7	7	24	7	2	8	14	7	3	5	18	12	18	8	47	2	5	12	7	4	10	7	5	12	9	7	2	5
2011/Nov	16	3	11	3	7	5	6	16	5	101	5	13	6	3	4	8	2	20	80	7	20	7	7	24	7	2	8	14	7	3	5	18	12	18	8	47	2	5	12	7	4	10	7	5	12	9	7	2	5
2011/Dez	22	3	11	3	7	5	6	15	5	105	5	13	6	3	4	8	2	20	81	7	20	7	7	24	7	2	8	14	7	3	5	18	12	19	8	47	2	5	12	7	4	10	7	5	12	9	7	2	5
2012/Jan	23	3	11	3	7	5	6	16	5	106	5	14	6	3	3	8	2	20	81	7	20	7	7	24	7	2	8	14	7	3	5	18	12	19	8	47	2	5	12	7	4	10	7	4	12	9	7	2	5
2012/Fev	23	3	11	3	7	5	6	16	5	106	4	14	6	3	3	8	2	21	81	7	20	7	7	24	7	2	8	14	7	3	5	18	12	19	8	50	2	5	12	7	4	10	7	4	12	9	7	2	5
2012/Mar	23	3	11	3	7	5	6	16	5	106	5	14	6	3	3	8	2	21	81	7	20	7	7	24	7	2	8	14	7	3	5	18	12	19	8	51	2	5	12	7	4	10	7	4	12	10	7	2	5
2012/Abr	23	3	11	3	7	5	6	16	5	105	5	14	6	3	3	8	2	22	81	7	20	7	7	24	7	2	8	14	7	3	5	18	12	19	8	51	2	5	12	7	4	10	7	4	14	10	7	2	5
2012/Mai	23	3	11	3	7	5	6	16	5	105	5	14	6	3	3	8	2	22	79	7	20	7	7	24	7	2	8	14	7	3	5	18	12	19	8	52	2	5	12	7	4	10	7	4	14	11	7	2	5
2012/Jun	23	3	11	3	7	9	6	16	5	105	5	15	6	3	3	8	2	22	77	7	20	7	7	24	7	2	8	14	7	3	6	18	12	19	8	52	2	5	12	7	4	10	7	4	14	11	7	2	5
2012/Jul	24	3	11	3	7	9	6	16	5	110	5	15	6	3	3	8	2	22	77	7	20	7	7	26	7	2	8	15	7	3	6	18	12	19	8	52	2	5	12	7	4	10	7	4	14	11	7	2	5
2012/Ago	24	3	11	3	7	9	6	16	5	109	5	15	6	3	3	8	2	22	77	7	20	7	7	26	7	2	8	15	7	3	6	18	12	19	8	54	2	5	12	7	4	10	7	4	14	11	7	2	5
2012/Set	24	3	11	3	7	10	6	18	5	110	5	15	6	3	3	8	2	22	77	7	20	7	7	26	7	2	8	15	7	3	6	18	12	19	8	54	2	5	12	7	4	10	7	4	14	12	7	2	5
2012/Out	24	3	11	3	7	10	6	18	5	112	5	15	6	3	3	8	2	22	77	7	20	7	7	26	7	2	8	15	6	6	7	18	12	19	8	54	2	5	12	7	4	10	7	4	14	12	7	2	5
2012/Nov	24	3	11	3	7	10	6	18	5	112	5	15	6	3	3	8	2	22	77	7	20	7	7	26	7	2	8	15	7	6	7	18	12	19	8	55	2	5	12	7	4	10	7	4	13	12	7	2	5
2012/Dez	24	3	12	3	7	10	6	18	5	113	5	15	6	3	3	8	2	22	77	7	20	7	3	26	7	2	8	15	7	6	7	18	12	19	8	55	2	5	12	7	4	10	7	4	14	12	7	2	5
2013/Jan	24	3	11	3	7	10	6	18	5	112	6	15	6	3	3	8	2	22	77	7	20	7	3	26	7	2	8	15	6	6	7	18	12	19	8	55	2	5	12	7	4	10	7	4	14	12	7	2	5
2013/Fev	24	3	11	3	7	10	6	18	5	109	6	15	6	3	3	7	2	22	77	7	20	7	7	26	7	2	8	15	6	5	7	18	12	19	8	55	2	5	12	7	4	10	7	4	14	12	7	2	5
2013/Mar	24	3	11	3	7	10	6	18	5	108	7	16	6	3	3	8	2	22	77	6	20	7	7	26	7	2	11	15	7	6	7	18	12	19	8	55	2	5	12	8	4	10	7	4	14	12	7	2	4
2013/Abr	24	3	11	3	7	10	6	18	5	106	7	16	6	3	3	8	2	22	75	7	20	7	7	26	7	2	11	15	7	6	7	18	12	19	8	55	2	5	12	8	5	10	7	4	14	12	7	2	4
2013/Mai	24	3	11	3	7	10	6	18	5	103	7	16	6	3	3	8	2	22	79	7	20	7	7	26	7	2	12	15	7	6	8	18	12	19	8	55	2	5	12	8	5	10	7	4	13	12	7	2	4
2013/Jun	24	3	11	3	7	10	6	18	5	106	7	16	7	3	3	8	2	22	86	7	20	7	7	26	7	2	11	15	7	6	8	18	12	19	8	55	2	5	12	8	5	10	7	4	14	12	7	2	4
2013/Jul	24	3	11	3	7	10	6	18	5	105	7	16	7	3	3	8	2	22	96	7	20	7	7	27	7	2	11	15	7	6	7	18	12	19	8	55	2	5	12	8	4	10	7	4	14	12	7	2	4
2013/Ago	24	3	11	3	7	10	6	18	5	105	7	16	7	3	3	8	2	22	95	7	20	7	7	26	7	2	12	15	7	6	8	18	12	19	8	55	2	5	14	8	4	10	7	4	14	12	7	2	4
2013/Set	24	3	11	3	7	10	6	18	5	105	6	16	7	3	3	8	2	22	105	6	20	7	7	25	7	2	12	15	7	6	8	18	12	19	8	55	2	5	14	8	4	10	7	4	14	12	7	2	4
2013/Out	24	3	11	3	7	10	6	18	5	103	7	17	7	3	3	8	2	22	105	7	22	7	7	27	7	2	12	12	7	6	8	18	12	19	8	55	2	5	15	8	4	10	7	4	14	12	7	2	4
2013/Nov	24	3	11	3	7	10	6	18	5	104	7	17	7	3	3	8	2	22	104	7	23	7	7	27	7	2	12	12	7	6	8	18	12	19	8	55	2	5	15	8	4	10	7	4	14	12	7	2	4
2013/Dez	24	4	11	4	7	10	6	19	5	105	7	17	7	3	3	8	2	22	98	7	23	7	7	28	7	2	12	11	7	6	8	18	12	19	8	54	2	6	15	8	4	10	7	4	14	12	7	2	4
2014/Jan	24	4	11	4	7	10	6	19	5	106	7	17	7	3	3	8	2	22	98	7	23	7	7	28	7	2	12	11	7	6	8	18	12	19	8	53	1	6	15	8	4	10	7	4	14	12	7	2	4
2014/Fev	24	4	11	4	7	10	6	19	5	106	7	17	7	3	4	8	3	22	99	7	23	7	7	29	7	2	12	11	7	6	8	18	12	21	8	54	1	6	15	8	4	10	7	4	14	12	7	2	4
2014/Mar	24	4	11	4	7	10	6	19	5	100	7	17	7	3	4	11	3	21	98	7	23	7	7	30	7	2	12	13	7	6	8	18	12	21	8	54	1	6	16	8	4	10	7	4	14	12	7	2	4
2014/Abr	24	4	11	4	7	10	6	19	5	99	7	17	7	3	4	11	3	20	104	7	23	7	7	30	7	2	12	20	7	6	8	18	12	21	8	53	1	6	16	8	4	10	7	4	13	12	7	2	4
2014/Mai	24	4	11	4	7	10	6	19	5	104	7	17	7	3	4	11	3	23	95	7	23	7	7	30	7	2	12	20	7	6	8	18	12	21	8	54	2	6	16	8	5	10	7	4	14	12	7	3	5
2014/Jun	24	4	11	4	7	10	6	19	5	114	7	17	7	3	4	11	3	23	101	7	23	7	7	30	7	2	12	25	7	7	8	18	12	21	8	54	5	6	16	8	5	10	7	4	14	12	7	3	5
2014/Jul	24	4	11	4	7	10	10	23	5	112	7	17	7	3	4	11	3	23	99	7	23	7	7	30	7	2	12	25	6	7	8	18	12	21	8	54	6	6	17	8	5	10	7	4	14	12	7	3	5
2014/Ago	24	4	11	4	7	10	10	23	5	115	7	17	7	3	4	11	3	23	101	7	23	7	7	30	7	2	12	25	7	7	8	18	12	21	8	54	6	6	17	9	5	10	7	6	14	12	7	4	5
2014/Set	24	4	11	4	7	10	10	23	5	116	7	17	7	3	4	11	3	23	106	7	24	7	7	30	7	2	12	25	7	7	8	18	12	21	8	54	6	6	17	9	5	10	7	6	14	12	7	4	5
2014/Out	24	4	11	6	7	10	10	23	5	117	7	17	7	3	4	11	3	23	97	7	24	7	7	30	9	2	12	23	7	7	8	18	12	21	8	54	6	6	17	9	5	10	7	6	14	12	7	4	5
2014/Nov	24	4	11	7	7	10	10	23	5	121	7	17	7	3	4	11	3	23	102	7	24	7	7	30	9	2	12	25	7	7	8	18	14	21	6	54	6	6	17	9	5	10	7	6	14	12	7	4	5
2014/Dez	24	3	11	7	7	10	10	23	5	122	7	17	6	3	4	11	3	23	102	6	24	7	7	30	9	2	12	25	7	7	8	18	14	21	8	54	7	6	17	9	5	10	7	6	14	12	7	4	5
2015/Jan	24	4	12	7	7	10	10	24	5	121	7	17	6	3	4	11	3	23	93	6	24	7	7	31	9	2	12	25	7	7	9	18	14	21	8	54	7	6	17	9	5	10	7	6	14	12	7	4	5
2015/Fev	24	4	12	7	7	10	10	24	5	119	7	17	7	3	4	11	3	26	91	6	24	7	7	31	9	2	12	25	7	7	9	18	14	21	8	53	7	6	17	9	5	10	7	6	14	12	7	4	5
2015/Mar	24	4	12	7	7	10	10	25	5	121	7	17	7	3	4	12	3	26	81	7	24	7	7	31	9	2	12	25	7	7	9	18	14	21	8	54	7	6	17	9	5	10	7	6	14	12	7	4	5
2015/Abr	24	4	12	7	7	10	10	25	5	130	7	17	7	3	4	12	3	26	101	7	24	7	7	32	9	2	12	25	6	7	9	18	14	21	8	54	7	6	17	9	5	10	7	6	13	12	6	4	5
2015/Mai	24	4	12	7	7	10	10	25	5	133	7	17	7	3	4	12	3	26	103	7	24	7	7	32	9	2	11	25	7	7	9	18	14	21	8	54	7	6	17	9	5	10	7	6	14	12	7	4	5
2015/Jun	24	4	12	7	7	10	10	25	5	134	7	17	7	3	4	12	3	26	105	7	24	7	7	32	9	2	11	25	7	7	9	18	14	21	8	54	7	6	17	9	5	10	7	6	14	12	7	4	5
2015/Jul	24	4	12	7	7	10	10	25	5	134	7	17	7	3	4	12	3	26	116	7	24	7	7	34	9	2	11	25	7	7	9	18	14	21	8	54	7	6	17	9	5	10	7	6	14	12	7	4	5
2015/Ago	24	4	12	7	7	10	10	24	5	134	7	17	7	3	4	12	3	26	117	7	24	7	7	34	9	2	11	25	7	7	10	18	14	22	8	54	7	6	17	9	5	10	7	6	14	12	7	4	5
2015/Set	24	4	12	7	7	10	10	25	5	133	7	17	7	3	4	12	3	23	117	7	24	7	7	34	9	2	11	25	7	7	10	18	14	23	8	50	6	6	17	9	5	10	7	6	14	12	7	4	5
2015/Out	24	4	12	7	7	10	10	25	5	134	8	17	7	3	4	12	3	17	115	7	24	7	7	34	9	2	11	25	7	7	10	18	14	25	8	54	6	6	19	9	5	10	7	6	14	12	7	4	5
2015/Nov	24	4	12	7	7	10	10	24	5	135	8	17	7	3	4	12	3	27	117	7	24	7	7	34	9	2	11	25	7	7	10	18	14	25	8	54	6	6	19	9	5	10	7	6	14	12	7	4	5
2015/Dez	24	4	12	7	7	10	11	25	5	136	8	17	7	3	4	12	3	27	118	7	26	7	7	34	9	2	11	25	7	7	10	18	14	25	8	54	6	6	19	9	5	10	7	6	14	12	7	4	5
2016/Jan	24	4	12	7	7	10	11	25	5	136	8	17	7	3	4	12	3	28	117	7	26	7	7	34	9	2	11	24	7	7	10	18	14	25	8	54	6	6	19	9	5	10	7	6	14	12	7	4	5
2016/Fev	24	4	12	7	7	10	12	25	5	135	8	17	7	3	4	13	3	28	116	7	26	7	7	34	9	2	11	25	7	7	10	18	14	25	8	54	6	6	19	9	5	10	7	6	14	12	7	4	5
2016/Mar	23	4	12	7	7	10	12	24	5	135	8	17	7	3	4	13	3	28	121	7	26	7	7	34	9	2	11	25	7	7	10	18	14	25	8	54	6	6	19	9	5	10	7	6	14	12	7	4	5
2016/Abr	24	4	13	7	7	-	12	24	5	134	8	17	7	3	4	13	3	28	120	7	27	7	7	34	9	2	11	25	7	7	10	18	14	25	8	54	6	6	19	9	5	10	7	6	14	12	7	4	5
2016/Mai	24	4	13	7	7	10	12	25	5	136	8	17	7	3	4	13	3	29	123	7	27	7	7	35	9	2	11	25	7	7	10	18	14	24	8	54	6	6	19	9	5	10	7	6	14	12	7	4	5
2016/Jun	24	4	13	7	7	10	12	25	5	137	8	17	7	4	4	13	3	30	121	7	27	7	7	37	9	2	11	25	7	7	10	18	14	25	8	54	6	6	19	9	5	10	7	6	14	12	7	4	5
2016/Jul	24	4	13	7	7	10	12	25	5	135	8	17	7	4	4	13	3	30	119	7	27	7	7	37	9	2	11	25	7	7	10	18	14	25	8	54	6	6	19	9	5	10	7	6	14	12	7	4	5
2016/Ago	24	4	13	7	7	10	11	25	5	134	8	21	7	4	4	13	3	30	126	7	27	7	7	37	9	2	11	26	7	7	10	18	14	25	8	54	7	6	19	9	5	10	7	6	14	11	6	4	5
2016/Set	24	4	13	7	7	7	11	25	5	136	8	21	7	4	4	13	3	30	126	7	27	7	7	38	9	2	11	26	7	7	10	18	14	25	8	54	7	6	19	9	5	10	7	6	14	12	6	4	6
2016/Out	24	4	13	7	7	10	12	25	5	139	7	21	7	4	4	13	3	30	117	7	27	7	7	38	9	2	11	26	7	7	10	18	14	25	8	54	7	6	19	9	5	10	7	6	14	12	6	4	6
2016/Nov	24	4	13	7	7	10	12	25	5	139	7	21	7	4	4	13	3	30	123	7	27	7	7	38	9	2	11	26	7	7	10	18	14	25	8	54	7	6	19	9	5	10	7	6	14	12	6	4	6
2016/Dez	24	4	13	7	7	10	12	25	5	140	8	21	7	4	4	13	3	30	119	7	27	7	7	38	9	2	11	26	7	7	8	18	14	25	8	54	7	6	19	9	5	10	7	6	14	12	6	4	6
2017/Jan	24	4	13	7	7	10	12	27	5	138	8	21	7	4	4	12	3	30	119	7	27	7	7	38	9	2	11	26	7	7	10	18	14	25	8	54	7	6	19	9	5	10	7	6	14	12	6	4	6
2017/Fev	24	4	12	7	7	10	12	26	5	137	8	21	7	4	4	13	3	30	118	7	29	7	7	38	9	1	11	26	7	7	10	18	14	25	8	52	7	6	19	9	5	9	7	6	14	12	6	4	6
2017/Mar	24	4	12	7	7	10	12	28	5	136	8	21	7	5	4	13	3	31	116	7	29	7	7	38	9	1	11	26	7	7	10	26	14	25	9	52	7	6	19	9	5	9	7	6	14	12	7	4	6
2017/Abr	24	4	13	7	7	10	12	28	5	136	8	21	7	5	4	13	3	31	117	7	29	7	7	38	9	2	11	26	7	7	10	27	14	25	9	-	7	6	19	9	5	9	7	6	14	12	7	4	6
2017/Mai	24	4	13	7	7	10	12	28	5	138	8	21	7	5	6	13	3	31	118	7	29	7	7	38	9	2	11	26	7	7	10	27	14	25	9	54	7	6	19	9	5	9	7	6	14	12	7	4	7
2017/Jun	24	4	13	7	7	10	12	28	5	137	8	20	7	5	6	13	3	31	117	7	29	7	7	38	9	2	11	26	7	7	10	27	14	25	9	54	7	6	20	9	5	9	7	6	14	12	7	4	7
2017/Jul	24	4	13	7	7	10	12	28	5	138	8	19	7	5	6	13	3	31	116	7	29	7	7	38	9	2	11	26	7	7	10	26	14	25	10	54	7	6	20	9	5	9	7	6	14	12	7	6	7
2017/Ago	24	4	13	7	7	10	12	28	5	138	8	19	8	6	6	13	3	31	121	7	29	7	7	38	9	2	11	26	7	7	10	28	14	25	10	55	7	6	20	9	5	8	7	6	14	12	7	6	7
2017/Set	27	4	13	7	7	10	12	28	5	138	8	19	8	6	6	13	3	31	123	7	29	7	7	38	9	2	11	26	7	7	10	28	14	29	10	55	7	6	20	9	4	8	7	6	14	12	7	6	7
2017/Out	26	4	13	7	7	10	12	28	5	141	9	19	8	6	6	13	3	31	123	7	29	7	7	48	9	2	10	26	7	7	10	28	14	29	10	55	7	6	20	9	4	10	7	6	13	13	7	5	7
2017/Nov	27	4	13	7	7	12	12	28	5	145	9	19	8	6	6	13	3	31	125	7	29	7	7	48	9	2	10	26	7	7	10	28	14	29	10	55	7	6	20	9	5	10	7	6	14	13	7	5	7
2017/Dez	27	4	13	7	7	12	12	28	5	145	9	19	8	6	6	13	3	31	124	7	29	7	8	47	9	2	10	26	7	7	10	27	14	29	10	57	7	6	20	9	5	10	7	6	14	13	7	5	7
[truncated: 96 more columns]
